# Supplementary material for: Mucin O-glycan-microbiota axis orchestrates gut homeostasis in a diarrheal pig model
Source: Microbiome. 2022 Aug 31;10:139. doi: 10.1186/s40168-022-01326-8 (PMC9429786; doi:10.1186/s40168-022-01326-8)
Supplement: Supplementary file 9 — Additional file 8: Table S1. Colon taxa altered in the mucosa and lumen of piglets. [file 40168_2022_1326_MOESM8_ESM.xlsx]

## Sheet: Sheet1
Table S1 Colonic taxa altered in the mucosa and lumen of piglets
Mucosa
	Species name	group	LDA_value	Pvalue
x1	p__Campilobacterota.c__Campylobacteria.o__Campylobacterales.f__Campylobacteraceae.g__Campylobacter	D	5.08151	0.0117187
w1	p__Campilobacterota.c__Campylobacteria.o__Campylobacterales.f__Campylobacteraceae	D	5.08151	0.0117187
v1	p__Campilobacterota.c__Campylobacteria.o__Campylobacterales	D	5.02223	0.0356919
u1	p__Campilobacterota.c__Campylobacteria	D	5.02223	0.0356919
t1	p__Campilobacterota	D	5.02223	0.0356919
c	p__Firmicutes.c__Clostridia.o__Lachnospirales.f__Lachnospiraceae.g__Howardella	D	4.17912	0.0371554
s	p__Firmicutes.c__Bacilli.o__Lactobacillales.f__Lactobacillaceae.g__Lactobacillus	D	4.10879	0.0208626
r	p__Firmicutes.c__Bacilli.o__Lactobacillales.f__Lactobacillaceae	D	4.10433	0.0208626
q	p__Firmicutes.c__Clostridia.o__Peptococcales.f__Peptococcaceae.g__Peptococcus	D	3.91822	0.011412
o	p__Firmicutes.c__Clostridia.o__Peptococcales	D	3.8868	0.0356919
p	p__Firmicutes.c__Clostridia.o__Peptococcales.f__Peptococcaceae	D	3.8868	0.0356919
b1	p__Proteobacteria.c__Gammaproteobacteria.o__Burkholderiales.f__Comamonadaceae.g__Comamonas	D	3.86025	0.014997
c1	p__Proteobacteria.c__Gammaproteobacteria.o__Aeromonadales.f__Succinivibrionaceae.g__Anaerobiospirillum	D	3.67156	0.0158692
r1	p__Desulfobacterota.c__Desulfovibrionia.o__Desulfovibrionales.f__Desulfovibrionaceae.g__norank_f__Desulfovibrionaceae	D	3.60021	0.00612886
f	p__Firmicutes.c__Clostridia.o__Peptostreptococcales_Tissierellales.f__Peptostreptococcaceae.g__Peptostreptococcus	D	3.54203	0.0272785
f1	p__Bacteroidota.c__Bacteroidia.o__Bacteroidales.f__Marinifilaceae.g__Odoribacter	D	3.39061	0.00850904
k1	p__Actinobacteriota	H	4.30561	0.0117187
t	p__Firmicutes.c__Negativicutes.o__Acidaminococcales	H	4.14691	0.0356919
u	p__Firmicutes.c__Negativicutes.o__Acidaminococcales.f__Acidaminococcaceae	H	4.14691	0.0356919
v	p__Firmicutes.c__Negativicutes.o__Acidaminococcales.f__Acidaminococcaceae.g__Phascolarctobacterium	H	4.11393	0.0459994
k	p__Firmicutes.c__Clostridia.o__Oscillospirales.f__Oscillospiraceae	H	4.10721	0.0157143
j1	p__Bacteroidota.c__Bacteroidia.o__Bacteroidales.f__Rikenellaceae	H	4.00774	0.0356919
i1	p__Bacteroidota.c__Bacteroidia.o__Bacteroidales.f__Muribaculaceae.g__norank_f__Muribaculaceae	H	3.97032	0.0117187
h1	p__Bacteroidota.c__Bacteroidia.o__Bacteroidales.f__Muribaculaceae	H	3.95201	0.0157143
a	p__Firmicutes.c__Clostridia.o__Lachnospirales.f__Lachnospiraceae.g__Lachnospiraceae_FCS020_group	H	3.88303	0.014956
l1	p__Actinobacteriota.c__Actinobacteria	H	3.87231	0.00077753
m1	p__Actinobacteriota.c__Actinobacteria.o__Corynebacteriales	H	3.77961	0.00077753
n1	p__Actinobacteriota.c__Actinobacteria.o__Corynebacteriales.f__Nocardiaceae	H	3.77314	0.00077753
o1	p__Actinobacteriota.c__Actinobacteria.o__Corynebacteriales.f__Nocardiaceae.g__Rhodococcus	H	3.77314	0.00077753
e1	p__Proteobacteria.c__Alphaproteobacteria.o__Rhizobiales	H	3.77292	0.0172872
w	p__Proteobacteria.c__Gammaproteobacteria.o__Pseudomonadales	H	3.76639	0.0207687
n	p__Firmicutes.c__Clostridia.o__Oscillospirales.f__Oscillospiraceae.g__UCG_005	H	3.75043	0.0404213
y	p__Proteobacteria.c__Gammaproteobacteria.o__Pseudomonadales.f__Moraxellaceae.g__Acinetobacter	H	3.73823	0.0273095
x	p__Proteobacteria.c__Gammaproteobacteria.o__Pseudomonadales.f__Moraxellaceae	H	3.73823	0.0273095
j	p__Firmicutes.c__Clostridia.o__Oscillospirales.f__Eubacterium_coprostanoligenes_group.g__norank_f__Eubacterium_coprostanoligenes_group	H	3.72136	0.0179593
i	p__Firmicutes.c__Clostridia.o__Oscillospirales.f__Eubacterium_coprostanoligenes_group	H	3.72136	0.0179593
l	p__Firmicutes.c__Clostridia.o__Oscillospirales.f__Oscillospiraceae.g__NK4A214_group	H	3.70585	0.0157143
q1	p__Actinobacteriota.c__Coriobacteriia.o__Coriobacteriales.f__Eggerthellaceae.g__Slackia	H	3.60688	0.013109
d1	p__Proteobacteria.c__Alphaproteobacteria	H	3.58313	0.0354207
e	p__Firmicutes.c__Clostridia.o__Lachnospirales.f__Lachnospiraceae.g__Lachnoclostridium	H	3.58093	0.040274
y1	p__Firmicutes.c__Clostridia.o__Clostridiales.f__Clostridiaceae	H	3.57775	0.0499652
h	p__Firmicutes.c__Clostridia.o__Clostridiales	H	3.57775	0.0499652
s1	p__Desulfobacterota.c__Desulfovibrionia.o__Desulfovibrionales.f__Desulfovibrionaceae.g__Bilophila	H	3.50731	0.0399796
g1	p__Bacteroidota.c__Bacteroidia.o__Bacteroidales.f__Prevotellaceae.g__unclassified_f__Prevotellaceae	H	3.42996	0.0207687
p1	p__Actinobacteriota.c__Coriobacteriia.o__Coriobacteriales.f__Eggerthellaceae	H	3.39957	0.0156378
d	p__Firmicutes.c__Clostridia.o__Lachnospirales.f__Lachnospiraceae.g__Eubacterium_xylanophilum_group	H	3.34171	0.0491408
b	p__Firmicutes.c__Clostridia.o__Lachnospirales.f__Lachnospiraceae.g__Eubacterium_hallii_group	H	3.32454	0.00826356
m	p__Firmicutes.c__Clostridia.o__Oscillospirales.f__Oscillospiraceae.g__Oscillibacter	H	3.31778	0.00731873
g	p__Firmicutes.c__Clostridia.o__Oscillospirales.f__Ruminococcaceae.g__Eubacterium_siraeum_group	H	3.31157	0.0310756
z	p__Proteobacteria.c__Gammaproteobacteria.o__Burkholderiales.f__Burkholderiaceae	H	3.21947	0.0117187
a1	p__Proteobacteria.c__Gammaproteobacteria.o__Burkholderiales.f__Burkholderiaceae.g__Ralstonia	H	3.2175	0.00865154
Lumen
	Species name	group	LDA_value	Pvalue
t	p__Firmicutes.c__Bacilli.o__Lactobacillales.f__Lactobacillaceae	D	4.66852	0.00077753
u	p__Firmicutes.c__Bacilli.o__Lactobacillales.f__Lactobacillaceae.g__Lactobacillus	D	4.66841	0.00077753
s	p__Firmicutes.c__Bacilli.o__Lactobacillales	D	4.5976	0.0274232
c1	p__Proteobacteria	D	4.41943	0.0356919
d1	p__Proteobacteria.c__Gammaproteobacteria	D	4.41872	0.0356919
g1	p__Proteobacteria.c__Gammaproteobacteria.o__Enterobacterales.f__Enterobacteriaceae.g__Escherichia_Shigella	D	4.38438	0.0208626
f1	p__Proteobacteria.c__Gammaproteobacteria.o__Enterobacterales.f__Enterobacteriaceae	D	4.3843	0.0208626
e1	p__Proteobacteria.c__Gammaproteobacteria.o__Enterobacterales	D	4.3843	0.0208626
a1	p__Bacteroidota.c__Bacteroidia.o__Bacteroidales.f__Prevotellaceae.g__Alloprevotella	D	4.18594	0.00865154
n	p__Firmicutes.c__Clostridia.o__Peptostreptococcales_Tissierellales	D	4.12542	0.0117187
q	p__Firmicutes.c__Bacilli.o__Erysipelotrichales.f__Erysipelotrichaceae	D	4.00511	0.0356919
r	p__Firmicutes.c__Bacilli.o__Erysipelotrichales.f__Erysipelotrichaceae.g__Holdemanella	D	3.96393	0.0274232
o	p__Firmicutes.c__Clostridia.o__Peptostreptococcales_Tissierellales.f__Anaerovoracaceae.g__Mogibacterium	D	3.79741	0.0208626
m	p__Firmicutes.c__Clostridia.o__Peptococcales.f__Peptococcaceae.g__Peptococcus	D	3.73212	0.0355562
j1	p__Proteobacteria.c__Gammaproteobacteria.o__Aeromonadales.f__Succinivibrionaceae.g__Anaerobiospirillum	D	3.66832	0.0272785
p	p__Firmicutes.c__Clostridia.o__Peptostreptococcales_Tissierellales.f__Peptostreptococcaceae.g__Peptostreptococcus	D	3.60189	0.0272785
l	p__Firmicutes.c__Clostridia.o__Lachnospirales.f__Lachnospiraceae.g__Frisingicoccus	D	3.22312	0.0272785
n1	p__Actinobacteriota.c__Actinobacteria.o__Actinomycetales.f__Actinomycetaceae.g__Actinomyces	D	3.19892	0.0116842
m1	p__Actinobacteriota.c__Actinobacteria.o__Actinomycetales.f__Actinomycetaceae	D	3.15725	0.0116842
l1	p__Actinobacteriota.c__Actinobacteria.o__Actinomycetales	D	3.14621	0.0116842
b1	p__Bacteroidota.c__Bacteroidia.o__Bacteroidales.f__Marinifilaceae.g__Odoribacter	D	2.87237	0.0248608
x	p__Firmicutes.c__unclassified_p__Firmicutes.o__unclassified_p__Firmicutes	D	2.6698	0.0255795
z	p__Firmicutes.c__unclassified_p__Firmicutes.o__unclassified_p__Firmicutes.f__unclassified_p__Firmicutes.g__unclassified_p__Firmicutes	D	2.6635	0.0255795
v	p__Firmicutes.c__Negativicutes.o__Veillonellales_Selenomonadales.f__Veillonellaceae.g__Veillonella	D	2.65545	0.0135903
w	p__Firmicutes.c__unclassified_p__Firmicutes	D	2.65181	0.0255795
y	p__Firmicutes.c__unclassified_p__Firmicutes.o__unclassified_p__Firmicutes.f__unclassified_p__Firmicutes	D	2.64763	0.0255795
i	p__Firmicutes.c__Clostridia.o__Lachnospirales.f__Lachnospiraceae.g__unclassified_f__Lachnospiraceae	H	4.02827	0.0356919
f	p__Firmicutes.c__Clostridia.o__Lachnospirales.f__Lachnospiraceae.g__Eubacterium_oxidoreducens_group	H	3.45887	0.0272785
g	p__Firmicutes.c__Clostridia.o__Lachnospirales.f__Lachnospiraceae.g__Eubacterium_hallii_group	H	3.37699	0.0100267
c	p__Firmicutes.c__Clostridia.o__Oscillospirales.f__unclassified_o__Oscillospirales	H	3.27121	0.0444063
d	p__Firmicutes.c__Clostridia.o__Oscillospirales.f__unclassified_o__Oscillospirales.g__unclassified_o__Oscillospirales	H	3.27121	0.0444063
a	p__Firmicutes.c__Clostridia.o__Oscillospirales.f__Ruminococcaceae.g__Anaerofilum	H	3.25623	0.0330578
h	p__Firmicutes.c__Clostridia.o__Lachnospirales.f__Lachnospiraceae.g__Lachnospiraceae_FCS020_group	H	3.07865	0.00230484
e	p__Firmicutes.c__Clostridia.o__Lachnospirales.f__Lachnospiraceae.g__Lachnoclostridium	H	3.047	0.0116571
k	p__Firmicutes.c__Clostridia.o__Lachnospirales.f__Lachnospiraceae.g__Lachnospira	H	2.86303	0.0135903
b	p__Firmicutes.c__Clostridia.o__Oscillospirales.f__Oscillospiraceae.g__Flavonifractor	H	2.81292	0.0274232
j	p__Firmicutes.c__Clostridia.o__Lachnospirales.f__Lachnospiraceae.g__Eubacterium_xylanophilum_group	H	2.76118	0.0248608
k1	p__Proteobacteria.c__Gammaproteobacteria.o__Aeromonadales.f__Succinivibrionaceae.g__Succinivibrio	H	2.74183	0.0273095
h1	p__Proteobacteria.c__Gammaproteobacteria.o__Aeromonadales	H	2.7318	0.0459994
i1	p__Proteobacteria.c__Gammaproteobacteria.o__Aeromonadales.f__Succinivibrionaceae	H	2.7318	0.0459994
