# Supplementary material for: Mucin O-glycan-microbiota axis orchestrates gut homeostasis in a diarrheal pig model
Source: Microbiome. 2022 Aug 31;10:139. doi: 10.1186/s40168-022-01326-8 (PMC9429786; doi:10.1186/s40168-022-01326-8)
Supplement: Supplementary file 11 — Additional file 10: Table S3. Differentially abundant taxa between mucins from diarrheal piglet and healthy control fermentation. [file 40168_2022_1326_MOESM10_ESM.xlsx]

## Sheet: Sheet1
Table S3 Differentially abundant taxa between mucins from diarrheal piglet and healthy control fermentation
	Species name	group	LDA_value	Pvalue
a	p__Firmicutes.c__Clostridia.o__Oscillospirales.f__Oscillospiraceae	D	3.92906	0.00077753
a1	p__Firmicutes.c__Clostridia.o__Oscillospirales.f__Eubacterium_coprostanoligenes_group	D	3.19159	0.00077753
a2	p__Firmicutes.c__Clostridia.o__Oscillospirales.f__Eubacterium_coprostanoligenes_group.g__norank_f__Eubacterium_coprostanoligenes_group	D	3.19159	0.00077753
a3	p__Firmicutes.c__Bacilli	D	4.3769	0.00865154
b	p__Firmicutes.c__Clostridia.o__Oscillospirales.f__Oscillospiraceae.g__UCG-005	D	3.18499	0.00077753
d	p__Firmicutes.c__Clostridia.o__Oscillospirales.f__Oscillospiraceae.g__UCG-002	D	3.23672	0.00077753
d2	p__Firmicutes.c__Clostridia.o__Peptostreptococcales-Tissierellales	D	4.17757	0.00077753
d4	p__Firmicutes.c__Negativicutes.o__Acidaminococcales	D	3.41021	0.0117187
e2	p__Firmicutes.c__Clostridia.o__Peptostreptococcales-Tissierellales.f__Anaerovoracaceae	D	3.65359	0.00077753
e4	p__Firmicutes.c__Negativicutes.o__Acidaminococcales.f__Acidaminococcaceae	D	3.41021	0.0117187
e5	p__Bacteroidota.c__Bacteroidia.o__Bacteroidales.f__Prevotellaceae.g__Prevotellaceae_NK3B31_group	D	3.21637	0.00632295
f2	p__Firmicutes.c__Clostridia.o__Peptostreptococcales-Tissierellales.f__Anaerovoracaceae.g__unclassified_f__Anaerovoracaceae	D	3.2327	0.00077753
f4	p__Firmicutes.c__Negativicutes.o__Acidaminococcales.f__Acidaminococcaceae.g__Phascolarctobacterium	D	3.41045	0.0117187
g2	p__Firmicutes.c__Clostridia.o__Peptostreptococcales-Tissierellales.f__Anaerovoracaceae.g__Family_XIII_AD3011_group	D	3.34198	0.00162919
h5	p__Bacteroidota.c__Bacteroidia.o__Bacteroidales.f__Muribaculaceae	D	3.93405	0.00077753
h6	p__Desulfobacterota	D	4.25945	0.00077753
i2	p__Firmicutes.c__Clostridia.o__Peptostreptococcales-Tissierellales.f__Peptostreptococcaceae	D	4.02321	0.00077753
i6	p__Desulfobacterota.c__Desulfovibrionia	D	4.25945	0.00077753
j3	p__Firmicutes.c__Bacilli.o__Lactobacillales	D	4.32552	0.00865154
j5	p__Bacteroidota.c__Bacteroidia.o__Bacteroidales.f__Rikenellaceae	D	3.01892	0.00077753
j6	p__Desulfobacterota.c__Desulfovibrionia.o__Desulfovibrionales	D	4.25945	0.00077753
k2	p__Firmicutes.c__Clostridia.o__Peptostreptococcales-Tissierellales.f__Peptostreptococcaceae.g__Terrisporobacter	D	4.01136	0.00077753
k3	p__Firmicutes.c__Bacilli.o__Lactobacillales.f__Lactobacillaceae	D	4.25828	0.00232209
k6	p__Desulfobacterota.c__Desulfovibrionia.o__Desulfovibrionales.f__Desulfovibrionaceae	D	4.25945	0.00077753
l3	p__Firmicutes.c__Bacilli.o__Lactobacillales.f__Lactobacillaceae.g__Lactobacillus	D	4.25828	0.00232209
l6	p__Desulfobacterota.c__Desulfovibrionia.o__Desulfovibrionales.f__Desulfovibrionaceae.g__Desulfovibrio	D	4.2592	0.00077753
m4	p__Proteobacteria.c__Gammaproteobacteria.o__Enterobacterales.f__Morganellaceae	D	3.00568	0.00077753
n4	p__Proteobacteria.c__Gammaproteobacteria.o__Enterobacterales.f__Morganellaceae.g__Proteus	D	3.00568	0.00077753
o3	p__Firmicutes.c__Bacilli.o__Bacillales	D	3.53328	0.0270655
p2	p__Firmicutes.c__Clostridia.o__Clostridiales	D	3.89027	0.00077753
p3	p__Firmicutes.c__Bacilli.o__Bacillales.f__Planococcaceae	D	3.53316	0.0270655
q2	p__Firmicutes.c__Clostridia.o__Clostridiales.f__Clostridiaceae	D	3.89027	0.00077753
q3	p__Firmicutes.c__Bacilli.o__Bacillales.f__Planococcaceae.g__Lysinibacillus	D	3.53305	0.0270655
q5	p__Bacteroidota.c__Bacteroidia.o__Bacteroidales.f__Bacteroidaceae	D	3.93108	0.0208626
r2	p__Firmicutes.c__Clostridia.o__Clostridiales.f__Clostridiaceae.g__Clostridium_sensu_stricto_1	D	3.85647	0.00077753
r5	p__Bacteroidota.c__Bacteroidia.o__Bacteroidales.f__Bacteroidaceae.g__Bacteroides	D	3.93108	0.0208626
w	p__Firmicutes.c__Clostridia.o__Oscillospirales.f__Ruminococcaceae.g__norank_f__Ruminococcaceae	D	3.01232	0.00077753
x3	p__Firmicutes.c__Negativicutes.o__Veillonellales-Selenomonadales.f__Veillonellaceae.g__Allisonella	D	3.01991	0.00077753
j	p__Firmicutes.c__Clostridia.o__Oscillospirales.f__Oscillospiraceae.g__NK4A214_group	D	3.06584	0.00077753
z2	p__Firmicutes.c__Clostridia.o__Christensenellales.f__Christensenellaceae.g__Christensenellaceae_R-7_group	D	3.16383	0.00077753
y2	p__Firmicutes.c__Clostridia.o__Christensenellales.f__Christensenellaceae	D	3.16553	0.00077753
x2	p__Firmicutes.c__Clostridia.o__Christensenellales	D	3.16553	0.00077753
m5	p__Bacteroidota.c__Bacteroidia.o__Bacteroidales.f__Tannerellaceae	D	3.19602	0.00077753
n5	p__Bacteroidota.c__Bacteroidia.o__Bacteroidales.f__Tannerellaceae.g__Parabacteroides	D	3.19602	0.00077753
i	p__Firmicutes.c__Clostridia.o__Oscillospirales.f__Oscillospiraceae.g__Oscillospira	D	3.43053	0.00077753
c3	p__Firmicutes.c__Bacilli.o__Erysipelotrichales.f__Erysipelotrichaceae.g__norank_f__Erysipelotrichaceae	D	3.46961	0.00232209
i5	p__Bacteroidota.c__Bacteroidia.o__Bacteroidales.f__Muribaculaceae.g__norank_f__Muribaculaceae	D	3.93364	0.00077753
c1	p__Firmicutes.c__Clostridia.o__Lachnospirales	H	4.39075	0.00162919
c5	p__Bacteroidota.c__Bacteroidia.o__Bacteroidales.f__Prevotellaceae	H	4.43145	0.0274232
f1	p__Firmicutes.c__Clostridia.o__Lachnospirales.f__Lachnospiraceae	H	4.39166	0.00162919
f5	p__Bacteroidota.c__Bacteroidia.o__Bacteroidales.f__Prevotellaceae.g__Prevotella	H	4.43754	0.00865154
i1	p__Firmicutes.c__Clostridia.o__Lachnospirales.f__Lachnospiraceae.g__Coprococcus	H	3.77375	0.00077753
o1	p__Firmicutes.c__Clostridia.o__Lachnospirales.f__Lachnospiraceae.g__Frisingicoccus	H	3.00752	0.00077753
p1	p__Firmicutes.c__Clostridia.o__Lachnospirales.f__Lachnospiraceae.g__Oribacterium	H	3.42962	0.00077753
q1	p__Firmicutes.c__Clostridia.o__Lachnospirales.f__Lachnospiraceae.g__Dorea	H	3.61574	0.00077753
r	p__Firmicutes.c__Clostridia.o__Oscillospirales.f__Ruminococcaceae	H	3.86319	0.0157143
r1	p__Firmicutes.c__Clostridia.o__Lachnospirales.f__Lachnospiraceae.g__Blautia	H	3.79964	0.00232209
s	p__Firmicutes.c__Clostridia.o__Oscillospirales.f__Ruminococcaceae.g__Faecalibacterium	H	3.39471	0.00077753
s1	p__Firmicutes.c__Clostridia.o__Lachnospirales.f__Lachnospiraceae.g__Lachnoclostridium	H	3.05251	0.0032759
s5	p__Fusobacteriota	H	3.65293	0.00162919
t5	p__Fusobacteriota.c__Fusobacteriia	H	3.65293	0.00162919
u3	p__Firmicutes.c__Negativicutes	H	4.14904	0.00113133
u5	p__Fusobacteriota.c__Fusobacteriia.o__Fusobacteriales	H	3.65293	0.00162919
v1	p__Firmicutes.c__Clostridia.o__Lachnospirales.f__Lachnospiraceae.g__Ruminococcus_torques_group	H	3.62576	0.00077753
v3	p__Firmicutes.c__Negativicutes.o__Veillonellales-Selenomonadales	H	4.2184	0.00077753
v5	p__Fusobacteriota.c__Fusobacteriia.o__Fusobacteriales.f__Fusobacteriaceae	H	3.65293	0.00162919
w5	p__Fusobacteriota.c__Fusobacteriia.o__Fusobacteriales.f__Fusobacteriaceae.g__Fusobacterium	H	3.65293	0.00162919
z	p__Firmicutes.c__Clostridia.o__Oscillospirales.f__Ruminococcaceae.g__Subdoligranulum	H	3.80048	0.0157143
z3	p__Firmicutes.c__Negativicutes.o__Veillonellales-Selenomonadales.f__Selenomonadaceae	H	4.17586	0.00077753
g5	p__Bacteroidota.c__Bacteroidia.o__Bacteroidales.f__Prevotellaceae.g__norank_f__Prevotellaceae	H	3.12699	0.0459994
f3	p__Firmicutes.c__Bacilli.o__Erysipelotrichales.f__Erysipelotrichaceae.g__Solobacterium	H	3.29278	0.00113133
b3	p__Firmicutes.c__Bacilli.o__Erysipelotrichales.f__Erysipelotrichaceae.g__Holdemanella	H	3.29619	0.00077753
w3	p__Firmicutes.c__Negativicutes.o__Veillonellales-Selenomonadales.f__Veillonellaceae.g__Megasphaera	H	3.42926	0.0117187
b4	p__Firmicutes.c__Negativicutes.o__Veillonellales-Selenomonadales.f__Selenomonadaceae.g__Anaerovibrio	H	3.82147	0.0032759
a4	p__Firmicutes.c__Negativicutes.o__Veillonellales-Selenomonadales.f__Selenomonadaceae.g__Selenomonas	H	3.92693	0.00077753
